# Supplementary material for: Regulation of Eye Determination and Regionalization in the Spider Parasteatoda tepidariorum
Source: Cells. 2022 Feb 11;11(4):631. doi: 10.3390/cells11040631 (PMC8870698; doi:10.3390/cells11040631)
Supplement: Supplementary file 1 [file cells-11-00631-s001.zip]

Archive with 2 entries (2 files):
- cells-1544364-supplementary.pdf
- Supplementary Table S1.xlsx
